# Supplementary material for: Globaltest confidence regions and their application to ridge regression
Source: Biom J. 2021 May 27;63(7):1351–65. doi: 10.1002/bimj.202000063 (PMC8519024; doi:10.1002/bimj.202000063)
Supplement: Supplementary file 1 — Supporting R functions and source code to reproduce the results are available from the author or on the journal's web page https://doi.org/10.1002/bimj.202000063 [file BIMJ-63-1351-s001.zip]

Archive with 238 entries (182 files):
- code_and_data/
- code_and_data/confidence-region-example/
- code_and_data/confidence-region-example/.Rhistory
- code_and_data/confidence-region-example/.Rproj.user/
- code_and_data/confidence-region-example/.Rproj.user/F34D4491/
- code_and_data/confidence-region-example/.Rproj.user/F34D4491/ctx/
- code_and_data/confidence-region-example/.Rproj.user/F34D4491/explorer-cache/
- code_and_data/confidence-region-example/.Rproj.user/F34D4491/pcs/
- code_and_data/confidence-region-example/.Rproj.user/F34D4491/pcs/files-pane.pper
- code_and_data/confidence-region-example/.Rproj.user/F34D4491/pcs/source-pane.pper
- code_and_data/confidence-region-example/.Rproj.user/F34D4491/pcs/windowlayoutstate.pper
- code_and_data/confidence-region-example/.Rproj.user/F34D4491/pcs/workbench-pane.pper
- code_and_data/confidence-region-example/.Rproj.user/F34D4491/presentation/
- code_and_data/confidence-region-example/.Rproj.user/F34D4491/profiles-cache/
- code_and_data/confidence-region-example/.Rproj.user/F34D4491/rmd-outputs
- code_and_data/confidence-region-example/.Rproj.user/F34D4491/saved_source_markers
- code_and_data/confidence-region-example/.Rproj.user/F34D4491/sources/
- code_and_data/confidence-region-example/.Rproj.user/F34D4491/sources/per/
- code_and_data/confidence-region-example/.Rproj.user/F34D4491/sources/per/t/
- code_and_data/confidence-region-example/.Rproj.user/F34D4491/sources/per/t/3ABB263F
- code_and_data/confidence-region-example/.Rproj.user/F34D4491/sources/per/t/3ABB263F-contents
- code_and_data/confidence-region-example/.Rproj.user/F34D4491/sources/per/t/47385172
- code_and_data/confidence-region-example/.Rproj.user/F34D4491/sources/per/t/47385172-contents
- code_and_data/confidence-region-example/.Rproj.user/F34D4491/sources/per/t/EB61A4DE
- code_and_data/confidence-region-example/.Rproj.user/F34D4491/sources/per/t/EB61A4DE-contents
- code_and_data/confidence-region-example/.Rproj.user/F34D4491/sources/per/t/FB833CD1
- code_and_data/confidence-region-example/.Rproj.user/F34D4491/sources/per/t/FB833CD1-contents
- code_and_data/confidence-region-example/.Rproj.user/F34D4491/sources/per/u/
- code_and_data/confidence-region-example/.Rproj.user/F34D4491/sources/prop/
- code_and_data/confidence-region-example/.Rproj.user/F34D4491/sources/prop/13A201DC
- code_and_data/confidence-region-example/.Rproj.user/F34D4491/sources/prop/28B2270D
- code_and_data/confidence-region-example/.Rproj.user/F34D4491/sources/prop/3BB648E0
- code_and_data/confidence-region-example/.Rproj.user/F34D4491/sources/prop/4E228ABF
- code_and_data/confidence-region-example/.Rproj.user/F34D4491/sources/prop/670E8F3C
- code_and_data/confidence-region-example/.Rproj.user/F34D4491/sources/prop/8074CDF3
- code_and_data/confidence-region-example/.Rproj.user/F34D4491/sources/prop/97B913D9
- code_and_data/confidence-region-example/.Rproj.user/F34D4491/sources/prop/AADFB8BE
- code_and_data/confidence-region-example/.Rproj.user/F34D4491/sources/prop/BEAF8EB2
- code_and_data/confidence-region-example/.Rproj.user/F34D4491/sources/prop/C94B8C1E
- code_and_data/confidence-region-example/.Rproj.user/F34D4491/sources/prop/CCCB89A2
- code_and_data/confidence-region-example/.Rproj.user/F34D4491/sources/prop/DC9EA752
- code_and_data/confidence-region-example/.Rproj.user/F34D4491/sources/prop/E15885C1
- code_and_data/confidence-region-example/.Rproj.user/F34D4491/sources/prop/F5709E02
- code_and_data/confidence-region-example/.Rproj.user/F34D4491/sources/prop/INDEX
- code_and_data/confidence-region-example/.Rproj.user/F34D4491/viewer-cache/
- code_and_data/confidence-region-example/.Rproj.user/shared/
- code_and_data/confidence-region-example/.Rproj.user/shared/notebooks/
- code_and_data/confidence-region-example/.Rproj.user/shared/notebooks/patch-chunk-names
- code_and_data/confidence-region-example/.Rproj.user/shared/notebooks/paths
- code_and_data/confidence-region-example/detectablexample.R
- code_and_data/confidence-region-example/Fig1_detect.png
- code_and_data/confidence-region-example/Fig1_detect.tiff
- code_and_data/confidence-region-example/Fig2_gtft.png
- code_and_data/confidence-region-example/Fig2_gtft.tiff
- code_and_data/confidence-region-example/func.R
- code_and_data/confidence-region-example/func.RData
- code_and_data/confidence-region-example/generalizedFdistribution.R
- code_and_data/confidence-region-example/gtftconfidenceregions.R
- code_and_data/confidence-region-example/GTR_example.Rproj
- code_and_data/README.txt
- code_and_data/realdata/
- code_and_data/realdata/.Rhistory
- code_and_data/realdata/.Rproj.user/
- code_and_data/realdata/.Rproj.user/F34D4491/
- code_and_data/realdata/.Rproj.user/F34D4491/ctx/
- code_and_data/realdata/.Rproj.user/F34D4491/explorer-cache/
- code_and_data/realdata/.Rproj.user/F34D4491/pcs/
- code_and_data/realdata/.Rproj.user/F34D4491/pcs/files-pane.pper
- code_and_data/realdata/.Rproj.user/F34D4491/pcs/source-pane.pper
- code_and_data/realdata/.Rproj.user/F34D4491/pcs/windowlayoutstate.pper
- code_and_data/realdata/.Rproj.user/F34D4491/pcs/workbench-pane.pper
- code_and_data/realdata/.Rproj.user/F34D4491/presentation/
- code_and_data/realdata/.Rproj.user/F34D4491/profiles-cache/
- code_and_data/realdata/.Rproj.user/F34D4491/rmd-outputs
- code_and_data/realdata/.Rproj.user/F34D4491/saved_source_markers
- code_and_data/realdata/.Rproj.user/F34D4491/sources/
- code_and_data/realdata/.Rproj.user/F34D4491/sources/per/
- code_and_data/realdata/.Rproj.user/F34D4491/sources/per/t/
- code_and_data/realdata/.Rproj.user/F34D4491/sources/per/t/19ED28BF
- code_and_data/realdata/.Rproj.user/F34D4491/sources/per/t/19ED28BF-contents
- code_and_data/realdata/.Rproj.user/F34D4491/sources/per/t/57F4F406
- code_and_data/realdata/.Rproj.user/F34D4491/sources/per/t/57F4F406-contents
- code_and_data/realdata/.Rproj.user/F34D4491/sources/per/t/5F54C3AE
- code_and_data/realdata/.Rproj.user/F34D4491/sources/per/t/5F54C3AE-contents
- code_and_data/realdata/.Rproj.user/F34D4491/sources/per/t/F3183480
- code_and_data/realdata/.Rproj.user/F34D4491/sources/per/t/F3183480-contents
- code_and_data/realdata/.Rproj.user/F34D4491/sources/per/u/
- code_and_data/realdata/.Rproj.user/F34D4491/sources/prop/
- code_and_data/realdata/.Rproj.user/F34D4491/sources/prop/1EF1AC87
- code_and_data/realdata/.Rproj.user/F34D4491/sources/prop/4B419DEA
- code_and_data/realdata/.Rproj.user/F34D4491/sources/prop/A4ACFAAF
- code_and_data/realdata/.Rproj.user/F34D4491/sources/prop/AFD93848
- code_and_data/realdata/.Rproj.user/F34D4491/sources/prop/C103FEEA
- code_and_data/realdata/.Rproj.user/F34D4491/sources/prop/CE0E93BA
- code_and_data/realdata/.Rproj.user/F34D4491/sources/prop/DF182166
- code_and_data/realdata/.Rproj.user/F34D4491/sources/prop/E23BE76C
- code_and_data/realdata/.Rproj.user/F34D4491/sources/prop/E2728662
- code_and_data/realdata/.Rproj.user/F34D4491/sources/prop/INDEX
- code_and_data/realdata/.Rproj.user/F34D4491/viewer-cache/
- code_and_data/realdata/.Rproj.user/shared/
- code_and_data/realdata/.Rproj.user/shared/notebooks/
- code_and_data/realdata/.Rproj.user/shared/notebooks/patch-chunk-names
- code_and_data/realdata/.Rproj.user/shared/notebooks/paths
- code_and_data/realdata/brierscore/
- code_and_data/realdata/brierscore/.Rhistory
- code_and_data/realdata/brierscore/bs.R
- code_and_data/realdata/brierscore/bs_plot.R
- code_and_data/realdata/brierscore/Fig5_bsm.png
- code_and_data/realdata/brierscore/Fig5_bsm.tiff
- code_and_data/realdata/brierscore/Fig6_bst.png
- code_and_data/realdata/brierscore/Fig6_bst.tiff
- code_and_data/realdata/brierscore/Fig7_bsu.png
- code_and_data/realdata/brierscore/Fig7_bsu.tiff
- code_and_data/realdata/brierscore/mscv.RData
- code_and_data/realdata/brierscore/msgt50.RData
- code_and_data/realdata/brierscore/msgt95.RData
- code_and_data/realdata/brierscore/tscv.RData
- code_and_data/realdata/brierscore/tsgt50.RData
- code_and_data/realdata/brierscore/tsgt95.RData
- code_and_data/realdata/brierscore/uscv.RData
- code_and_data/realdata/brierscore/usgt50.RData
- code_and_data/realdata/brierscore/usgt95.RData
- code_and_data/realdata/crossvalidatedpartiallikelihood/
- code_and_data/realdata/crossvalidatedpartiallikelihood/.Rhistory
- code_and_data/realdata/crossvalidatedpartiallikelihood/cvpl.R
- code_and_data/realdata/crossvalidatedpartiallikelihood/cvpl_table.R
- code_and_data/realdata/crossvalidatedpartiallikelihood/mainz_cvpl.RData
- code_and_data/realdata/crossvalidatedpartiallikelihood/transbig_cvpl.RData
- code_and_data/realdata/crossvalidatedpartiallikelihood/unt_cvpl.RData
- code_and_data/realdata/realdata_bs_cvpl.Rproj
- code_and_data/simulation/
- code_and_data/simulation/.Rhistory
- code_and_data/simulation/.Rproj.user/
- code_and_data/simulation/.Rproj.user/F34D4491/
- code_and_data/simulation/.Rproj.user/F34D4491/ctx/
- code_and_data/simulation/.Rproj.user/F34D4491/explorer-cache/
- code_and_data/simulation/.Rproj.user/F34D4491/pcs/
- code_and_data/simulation/.Rproj.user/F34D4491/pcs/files-pane.pper
- code_and_data/simulation/.Rproj.user/F34D4491/pcs/source-pane.pper
- code_and_data/simulation/.Rproj.user/F34D4491/pcs/source-window.pper
- code_and_data/simulation/.Rproj.user/F34D4491/pcs/windowlayoutstate.pper
- code_and_data/simulation/.Rproj.user/F34D4491/pcs/workbench-pane.pper
- code_and_data/simulation/.Rproj.user/F34D4491/presentation/
- code_and_data/simulation/.Rproj.user/F34D4491/profiles-cache/
- code_and_data/simulation/.Rproj.user/F34D4491/rmd-outputs
- code_and_data/simulation/.Rproj.user/F34D4491/saved_source_markers
- code_and_data/simulation/.Rproj.user/F34D4491/sources/
- code_and_data/simulation/.Rproj.user/F34D4491/sources/per/
- code_and_data/simulation/.Rproj.user/F34D4491/sources/per/t/
- code_and_data/simulation/.Rproj.user/F34D4491/sources/per/t/3A551E4B
- code_and_data/simulation/.Rproj.user/F34D4491/sources/per/t/3A551E4B-contents
- code_and_data/simulation/.Rproj.user/F34D4491/sources/per/t/4FB5A262
- code_and_data/simulation/.Rproj.user/F34D4491/sources/per/t/4FB5A262-contents
- code_and_data/simulation/.Rproj.user/F34D4491/sources/per/t/96822262
- code_and_data/simulation/.Rproj.user/F34D4491/sources/per/t/96822262-contents
- code_and_data/simulation/.Rproj.user/F34D4491/sources/per/t/A101B0F9
- code_and_data/simulation/.Rproj.user/F34D4491/sources/per/t/A101B0F9-contents
- code_and_data/simulation/.Rproj.user/F34D4491/sources/per/t/A26E4025
- code_and_data/simulation/.Rproj.user/F34D4491/sources/per/t/A26E4025-contents
- code_and_data/simulation/.Rproj.user/F34D4491/sources/per/t/C6A2DDCC
- code_and_data/simulation/.Rproj.user/F34D4491/sources/per/t/C6A2DDCC-contents
- code_and_data/simulation/.Rproj.user/F34D4491/sources/per/t/F7E82893
- code_and_data/simulation/.Rproj.user/F34D4491/sources/per/t/F7E82893-contents
- code_and_data/simulation/.Rproj.user/F34D4491/sources/per/t/F856276F
- code_and_data/simulation/.Rproj.user/F34D4491/sources/per/t/F856276F-contents
- code_and_data/simulation/.Rproj.user/F34D4491/sources/per/u/
- code_and_data/simulation/.Rproj.user/F34D4491/sources/prop/
- code_and_data/simulation/.Rproj.user/F34D4491/sources/prop/1EE72910
- code_and_data/simulation/.Rproj.user/F34D4491/sources/prop/2C7EA559
- code_and_data/simulation/.Rproj.user/F34D4491/sources/prop/310D4B7F
- code_and_data/simulation/.Rproj.user/F34D4491/sources/prop/395C7149
- code_and_data/simulation/.Rproj.user/F34D4491/sources/prop/3C4F0150
- code_and_data/simulation/.Rproj.user/F34D4491/sources/prop/3D0704E1
- code_and_data/simulation/.Rproj.user/F34D4491/sources/prop/49CC1621
- code_and_data/simulation/.Rproj.user/F34D4491/sources/prop/4E507F65
- code_and_data/simulation/.Rproj.user/F34D4491/sources/prop/51DEC89D
- code_and_data/simulation/.Rproj.user/F34D4491/sources/prop/5505544
- code_and_data/simulation/.Rproj.user/F34D4491/sources/prop/5A0261A3
- code_and_data/simulation/.Rproj.user/F34D4491/sources/prop/6A5509B2
- code_and_data/simulation/.Rproj.user/F34D4491/sources/prop/7D4BF10E
- code_and_data/simulation/.Rproj.user/F34D4491/sources/prop/94463FA6
- code_and_data/simulation/.Rproj.user/F34D4491/sources/prop/99BC12D7
- code_and_data/simulation/.Rproj.user/F34D4491/sources/prop/A11FF7C7
- code_and_data/simulation/.Rproj.user/F34D4491/sources/prop/B541ECFB
- code_and_data/simulation/.Rproj.user/F34D4491/sources/prop/B7231BC6
- code_and_data/simulation/.Rproj.user/F34D4491/sources/prop/D8AE3369
- code_and_data/simulation/.Rproj.user/F34D4491/sources/prop/D9E525CB
- code_and_data/simulation/.Rproj.user/F34D4491/sources/prop/E25C7145
- code_and_data/simulation/.Rproj.user/F34D4491/sources/prop/EA5F1BFA
- code_and_data/simulation/.Rproj.user/F34D4491/sources/prop/FBEF50CF
- code_and_data/simulation/.Rproj.user/F34D4491/sources/prop/INDEX
- code_and_data/simulation/.Rproj.user/F34D4491/viewer-cache/
- code_and_data/simulation/.Rproj.user/shared/
- code_and_data/simulation/.Rproj.user/shared/notebooks/
- code_and_data/simulation/.Rproj.user/shared/notebooks/patch-chunk-names
- code_and_data/simulation/.Rproj.user/shared/notebooks/paths
- code_and_data/simulation/FUNC.R
- code_and_data/simulation/FUNC.RData
- code_and_data/simulation/mse/
- code_and_data/simulation/mse/.Rhistory
- code_and_data/simulation/mse/high/
- code_and_data/simulation/mse/high/dlp_high0.RData
- code_and_data/simulation/mse/high/dlp_highn.RData
- code_and_data/simulation/mse/high/dlp_highp.RData
- code_and_data/simulation/mse/high/Fig4.png
- code_and_data/simulation/mse/high/Fig4.tiff
- code_and_data/simulation/mse/high/high0.RData
- code_and_data/simulation/mse/high/high0_se.RData
- code_and_data/simulation/mse/high/highn.RData
- code_and_data/simulation/mse/high/highn_se.RData
- code_and_data/simulation/mse/high/highp.RData
- code_and_data/simulation/mse/high/highp_se.RData
- code_and_data/simulation/mse/high/high_p_0_n.R
- code_and_data/simulation/mse/high/mse_high_plot3.R
- code_and_data/simulation/mse/low/
- code_and_data/simulation/mse/low/.Rhistory
- code_and_data/simulation/mse/low/dlp_low0.RData
- code_and_data/simulation/mse/low/dlp_lown.RData
- code_and_data/simulation/mse/low/dlp_lowp.RData
- code_and_data/simulation/mse/low/Fig3.png
- code_and_data/simulation/mse/low/Fig3.tiff
- code_and_data/simulation/mse/low/low0.RData
- code_and_data/simulation/mse/low/low0_se.RData
- code_and_data/simulation/mse/low/lown.RData
- code_and_data/simulation/mse/low/lown_se.RData
- code_and_data/simulation/mse/low/lowp.RData
- code_and_data/simulation/mse/low/lowp_se.RData
- code_and_data/simulation/mse/low/low_p_0_n.R
- code_and_data/simulation/mse/low/mse_low_plot3.R
- code_and_data/simulation/propabilityofchoosingnull/
- code_and_data/simulation/propabilityofchoosingnull/probh.RData
- code_and_data/simulation/propabilityofchoosingnull/probl.RData
- code_and_data/simulation/propabilityofchoosingnull/prob_h.R
- code_and_data/simulation/propabilityofchoosingnull/prob_l.R
- code_and_data/simulation/proportion/
- code_and_data/simulation/proportion/proportion.R
- code_and_data/simulation/proportion/proportion.RData
- code_and_data/simulation/simulation.Rproj
