# Supplementary material for: Globaltest confidence regions and their application to ridge regression
Source: Biom J. 2021 May 27;63(7):1351–65. doi: 10.1002/bimj.202000063 (PMC8519024; doi:10.1002/bimj.202000063)
Supplement: Supplementary file 1 — Supporting R functions and source code to reproduce the results are available from the author or on the journal's web page https://doi.org/10.1002/bimj.202000063 [file BIMJ-63-1351-s001.zip › code_and_data/confidence-region-example/detectablexample.R]

# clean workspace
rm(list=ls())

library(cluster)
library(penalized)
library(MASS)
require(graphics)                                          
library(stringr)
library(globaltest)
library(conics)

## load all required functions in [functions-CRAGT.R] and [generalizedFdistribution.R] 
load("func.RData")


set.seed(1)
## data sets function
n=50
p=2
corm=0.6

cr=diag(1,p,p)
cr[lower.tri(cr,diag=F)] = corm
cr[upper.tri(cr,diag=F)] = corm
x=scale(mvrnorm(n,rep(0,p),cr))
colnames(x)=str_replace_all(paste(rep("x",p),seq(1,p,1)),fixed(" "), "")
X=cbind(1,x)
p=dim(X)[2] ## include the intercept

## truebeta
tb=c(1,2)
y=X[,2:p]%*%tb + rnorm(n)
 

### confidence region
Z=X[,2:p]
H=X[,1]%*%solve(t(X[,1])%*%X[,1])%*%t(X[,1])
I=diag(1,n,n)

A=(I-H)%*%Z%*%t(Z)%*%(I-H)
B=(I-H)
ran=qr(B)$rank

S=seq(0,10,0.01)
pv=rep(0,length(S))
for(j in 1:length(S)){
  lams <- eigen(crossprod((I-H)%*%Z), symmetric = TRUE, only.values=TRUE)$values
  if (length(lams) < n) lams <- c(lams, numeric(n-length(lams)))
  lams[1:ran] <- lams[1:ran] - S[j]
  pv[j]=.getP(lams)
  if (pv[j]>=0.05){
    cquan=S[j]
  }
}

C1=t(Z)%*%A%*%Z-t(Z)%*%B%*%Z*cquan
a=C1[1,1]
b=C1[1,2]+C1[2,1]
c=C1[2,2]

C2=2*cquan*t(Z)%*%B%*%y-t(Z)%*%A%*%y*2
d=C2[1]
e=C2[2]
f=t(y)%*%A%*%y-t(y)%*%B%*%y*cquan

CC=c(a,b,c,d,e,f,cquan)


## solution of penalized coefficients
sop=.penapath(1000,10,X)[,2:p]


## detectable region
XX=crossprod(X[,2:p])
XD=svd(XX)$d
V=svd(XX)$v
svd(XX)$u

VO=V[,1]%*%t(V[,1])
VT=V[,2]%*%t(V[,2])
s1=XD[1]^2-mean(XD)*XD[1]
s2=XD[2]^2-mean(XD)*XD[2]

A=s1*VO+s2*VT

a1=A[1,1]
a2=A[1,2]+A[2,1]
a3=A[2,2]
a4=-2*tb[1]*A[1,1]-tb[2]*(A[1,2]+A[2,1])
a5=-2*tb[2]*A[2,2]-tb[1]*(A[1,2]+A[2,1])
a6=A[1,1]*tb[1]^2+(A[1,2]+A[2,1])*tb[1]*tb[2]+tb[2]^2*A[2,2]


tiff("Fig1_detect.tiff",  width = 4.3, height = 4, units = 'in', res = 800)
#png("Fig1_detect.png",  width = 4.3, height = 4, units = 'in', res = 800)
### confidence region
conicPlot(CC[1:6],type='l', xlab=expression(beta[1]),ylab=expression(beta[2]),
          xlim=c(0,3),ylim=c(0,3),asp=1) #main=bquote("n"==.(n)~","~rho ==.(corm))
center=conicCenter(CC[1:6])
points(center[1],center[2],pch=15)

### ridge pass
lines(sop[,1],sop[,2],lty=2)
points(sop[101,1],sop[101,2],pch=8)
points(tb[1],tb[2],pch=19)

### detectable region of globaltest
casy=conicCenter(c(a1,a2,a3,a4,a5,a6))
qr(conicMatrix(c(a1,a2,a3,a4,a5,a6)))$rank ## = 2 <3 
delta=a1*a3-0.5*a2^2## <0
asy=conicAsymptotes(c(a1,a2,a3,a4,a5,a6))

beta=seq(-10,13,0.1)
y1=asy[1]*beta-asy[1]*casy[1]+casy[2]
y2=asy[2]*beta-asy[2]*casy[1]+casy[2]
polygon(c(beta,beta),c(y2,y1),col=rgb(0.5,0.5,0.5,1/4),border=NA)


library(Hmisc)
legend("bottomright", inset=.02, cex=0.6 ,c("Origin","MLE",expression(paste("true ",beta,sep = " ")),"Global test","Ridge path"),
       lty = c(NA,NA,NA,1,2),pch=c(8,15,19,NA,NA))
#mtext(expression(bold("Detectable region of the global test")), side = 3, line = -1.5, outer = TRUE)
dev.off()
