# Supplementary material for: Globaltest confidence regions and their application to ridge regression
Source: Biom J. 2021 May 27;63(7):1351–65. doi: 10.1002/bimj.202000063 (PMC8519024; doi:10.1002/bimj.202000063)
Supplement: Supplementary file 1 — Supporting R functions and source code to reproduce the results are available from the author or on the journal's web page https://doi.org/10.1002/bimj.202000063 [file BIMJ-63-1351-s001.zip › code_and_data/confidence-region-example/func.R]

## data sets function
.dsets <- function(samsize,vs,corm)
{
  
  cr=diag(1,vs,vs)
  cr[lower.tri(cr,diag=F)] = corm
  cr[upper.tri(cr,diag=F)] = corm
  ep<- rnorm(samsize)
  x=mvrnorm(samsize,rep(0,vs),cr)
  colnames(x)=str_replace_all(paste(rep("x",vs),seq(1,vs,1)),fixed(" "), "")
  y <- x[,1]+x[,2]+ep
  return(as.data.frame(cbind(x,y)))
}

## ridge path function================================================== 
#===============================================================

.penapath <- function (maxval,interval,designmatrix){
  Lam=seq(0,maxval,interval)
  L2=matrix(0,length(Lam),p)
  for(i in 1:length(Lam))
  {
    penfit2 = penalized(y,penalized=designmatrix[,2:p], lambda2 = Lam[i],trace=F)
    coef2=coefficients(penfit2,"all")
    L2[i,]=coef2
  }
  return(L2)
}

## function to get the confidence region of gt
.fcr <- function (designmatrix,resv)
{
  Z=designmatrix[,2:p]
  H=designmatrix[,1]%*%solve(t(designmatrix[,1])%*%designmatrix[,1])%*%t(designmatrix[,1])
  I=diag(1,n,n)
  
  A=(I-H)%*%Z%*%t(Z)%*%(I-H)
  B=(I-H)
  ran=qr(B)$rank
  
  S=seq(0,10,0.01)
  pv=rep(0,length(S))
  for(j in 1:length(S)){
    lams <- eigen(crossprod((I-H)%*%Z), symmetric = TRUE, only.values=TRUE)$values
    if (length(lams) < n) lams <- c(lams, numeric(n-length(lams)))
    lams[1:ran] <- lams[1:ran] - S[j]
    pv[j]=.getP(lams)
    if (pv[j]>=0.05){
      cquan=S[j]
    }
  }
  
  C1=t(Z)%*%A%*%Z-t(Z)%*%B%*%Z*cquan
  a=C1[1,1]
  b=C1[1,2]+C1[2,1]
  c=C1[2,2]
  
  C2=2*cquan*t(Z)%*%B%*%resv-t(Z)%*%A%*%resv*2
  d=C2[1]
  e=C2[2]
  f=t(resv)%*%A%*%resv-t(resv)%*%B%*%resv*cquan
  
  CC=c(a,b,c,d,e,f,cquan)

  return(CC)
  
}
  

.plotconfiregions <- function(coefmatrix,designmatrix,lowx,maxx,lowy,maxy){
  ## f test confidence region
  calpha=  qf(0.95,p-1,n-p)
  A=(n-p)*crossprod(designmatrix[,2:p])
  a=A[1,1]
  b=2*A[1,2]
  c=A[2,2]
  B=-2*(n-p)*t(coefmatrix[1,][2:p])%*%crossprod(designmatrix[,2:p])
  d=B[1]
  e=B[2]
  f=(n-p)*t(coefmatrix[1,2:p])%*%crossprod(designmatrix[,2:p])%*%coefmatrix[1,2:p]-(p-1)*calpha*t(y-designmatrix[,2:p]%*%coefmatrix[1,2:p])%*%(y-designmatrix[,2:p]%*%coefmatrix[1,2:p])
  C1=c(a,b,c,d,e,f)
  
  
  conicPlot(C1,type='l', asp=1,xlab=expression(beta[1]),ylab=expression(beta[2]),xlim = c(lowx,maxx),ylim = c(lowy,maxy),lty=3,
            main=bquote("n"==.(n)~","~rho ==.(corm)))


  RES=.fcr(X,y)
  C2=RES[1:6]
  conicPlot(C2,asp=1,add=T)
  points(sop2[length(sop2[,1]),2],sop2[length(sop2[,1]),p],type='p',pch=8,col="black")# origin
  points(sop2[1,2],sop2[1,p],pch=15)# MLE 
  lines(sop2[,2],sop2[,p],lty=2)## solution path
  #library(Hmisc)
  #legend("bottomright", inset=.05,cex = 0.55,c("Origin","MLE","Global test","F test","Ridge path"),
         #lty = c(NA,NA,1,3,2),pch=c(8,15,NA,NA,NA))
  
}
