# Supplementary material for: Globaltest confidence regions and their application to ridge regression
Source: Biom J. 2021 May 27;63(7):1351–65. doi: 10.1002/bimj.202000063 (PMC8519024; doi:10.1002/bimj.202000063)
Supplement: Supplementary file 1 — Supporting R functions and source code to reproduce the results are available from the author or on the journal's web page https://doi.org/10.1002/bimj.202000063 [file BIMJ-63-1351-s001.zip › code_and_data/confidence-region-example/gtftconfidenceregions.R]

# clean workspace
rm(list=ls())

library(cluster)
library(penalized)
library(MASS)
require(graphics)                                          
library(stringr)
library(globaltest)
library(conics)

## load all required functions in [functions-CRAGT.R] and [generalizedFdistribution.R] 
load("func.RData")

set.seed(1)
ss=50
nv=2
corm=0
myda <- .dsets(ss,nv,corm)
fitF <- lm(y~.,data=myda)
X = model.matrix(fitF)
n=nrow(X)
p=ncol(X)
y=myda[,p]
xnam <- paste(colnames(X[,2:p]),sep="")
XA=(fmla <- as.formula(paste(" ~ ", paste(xnam, collapse= "+"))))


mv=200
inv=0.1

sop2=.penapath(mv,inv,X)


tiff("Fig2_gtft.tiff",  width = 15, height = 15, units = 'cm', res = 800)
#png("Fig2_gtft.png",width = 15, height = 15, units = 'cm', res = 800)
plot.new()
layout(matrix(c(1,2,3,4,5,5),3,2,byrow=T),widths = c(5,5),heights = c(5,5))

RRR=.plotconfiregions(sop2,X,0,2,0,1.5)

set.seed(1)
ss=50
nv=2
corm=0.9
myda <- .dsets(ss,nv,corm)
fitF <- lm(y~.,data=myda)
X = model.matrix(fitF)
n=nrow(X)
p=ncol(X)
y=myda[,p]
xnam <- paste(colnames(X[,2:p]),sep="")
XA=(fmla <- as.formula(paste(" ~ ", paste(xnam, collapse= "+"))))


mv=200
inv=0.1

sop2=.penapath(mv,inv,X)
RRR=.plotconfiregions(sop2,X,-0.5,2.5,0,2)

set.seed(5)
ss=5
nv=2
corm=0
myda <- .dsets(ss,nv,corm)
fitF <- lm(y~.,data=myda)
X = model.matrix(fitF)
n=nrow(X)
p=ncol(X)
y=myda[,p]
xnam <- paste(colnames(X[,2:p]),sep="")
XA=(fmla <- as.formula(paste(" ~ ", paste(xnam, collapse= "+"))))


mv=200
inv=0.1

sop2=.penapath(mv,inv,X)
RRR=.plotconfiregions(sop2,X,-5,10,-10,20)

set.seed(6)
ss=5
nv=2
corm=0.9
myda <- .dsets(ss,nv,corm)
fitF <- lm(y~.,data=myda)
X = model.matrix(fitF)
n=nrow(X)
p=ncol(X)
y=myda[,p]
xnam <- paste(colnames(X[,2:p]),sep="")
XA=(fmla <- as.formula(paste(" ~ ", paste(xnam, collapse= "+"))))


mv=200
inv=0.1

sop2 =.penapath(mv,inv,X)
RRR=.plotconfiregions(sop2,X,-5,11,-13,12)


dev.off()
