# Supplementary material for: Globaltest confidence regions and their application to ridge regression
Source: Biom J. 2021 May 27;63(7):1351–65. doi: 10.1002/bimj.202000063 (PMC8519024; doi:10.1002/bimj.202000063)
Supplement: Supplementary file 1 — Supporting R functions and source code to reproduce the results are available from the author or on the journal's web page https://doi.org/10.1002/bimj.202000063 [file BIMJ-63-1351-s001.zip › code_and_data/README.txt]

Title: Globaltest confidence regions and their application to ridge regression

Author: Ningning Xu, Aldo Solari, Jelle J. Goeman

Code maintainer: Ningning Xu, n.xu@lumc.nl, xu15263142750@gmail.com

R sessionInfo():
R version 3.5.1 (2018-07-02)
Platform: x86_64-w64-mingw32/x64 (64-bit)
Running under: Windows 10 x64 (build 17134)

Matrix products: default

locale:
[1] LC_COLLATE=Dutch_Netherlands.1252  LC_CTYPE=Dutch_Netherlands.1252    LC_MONETARY=Dutch_Netherlands.1252 LC_NUMERIC=C                      
[5] LC_TIME=Dutch_Netherlands.1252    

attached base packages:
[1] parallel  stats     graphics  grDevices utils     datasets  methods   base     

other attached packages:
[1] Biobase_2.42.0      BiocGenerics_0.28.0 globaltest_5.36.0   penalized_0.9-51    survival_3.1-8      cluster_2.1.0    

This ZIP file includes R functions and code for toy example ("confidence-region-example"), simulations ("simulation") and real data examples ("realdata"):

confidence-region-example (Figure 1 and Figure 2)

R code for the toy examples used in the main text is stored in this file. Open R project "confidence-region-example/GTR_example.Rproj". Load necessary functions in "confidence-region-example/func.RData" (functions information is in "func.R").
Open "confidence-region-example/detectablexample.R" and "confidence-region-example/gtftconfidenceregions.R" to reproduce Figure 1 and Figure 2.


simulation

-1) Open "simulation/simulation.Rproj" and load functions from "FUNC.RData" 
-2) To reproduce Table 2, open "proportion/proportion.R". It took a long time for 1000 replications. Intermediate result is saved in "simulation/proportion/proportion.RData"
-3) To reproduce Table 3, open "propabilityofchoosingnull/prob_h.R" and "propabilityofchoosingnull/prob_l.R" respectively for hign and low dimensional data. 
It took a long time for 1000 replications. Intermediate results are saved in "propabilityofchoosingnull/probh.RData" and "propabilityofchoosingnull/probl.RData"
-4) To reproduce Figure 3 and Figure 4, open "mse/low/low_p_0_n.R" and "mse/high/high_p_0_n.R" respectively for hign and low dimensional data.
It took a long time (8 hours for low-dimensional data and 7 days for 7 days around) for 1000 replications. Intermediate results are saved as "lowp.RData", "low0.RData", "lown.RData", "lowp_se.RData","low0_se.RData""lown_se.RData" in "simulation/mse/low",
"highp.RData", "high0.RData", "highn.RData", "highp_se.RData","high0_se.RData""highn_se.RData" in "simulation/mse/high". To get the plot, open "simulation/mse/low/mse_plot_low3.R" and "simulation/mse/high/mse_plot_high3.R".

realdata

-5) Open "realdata/realdata_bs_cvpl.Rproj"
-6) To reproduce results for Figure 5, 6 and 7, open "realdata/brierscore/bs.R". It took a long time, intermediate results are saved in file "realdata/brierscore". To get the figures, open "realdata/brierscore/bs_plot.R".
-7) To reproduce table 4, open "realdata/crossvalidatedpartiallikelihood/cvpl.R" and "realdata/crossvalidatedpartiallikelihood/cvpl_table.R". It took time of 30 minutes around, intermediate results are saved in file "realdata/crossvalidatedpartiallikelihood"

Note: 
