# Supplementary material for: Globaltest confidence regions and their application to ridge regression
Source: Biom J. 2021 May 27;63(7):1351–65. doi: 10.1002/bimj.202000063 (PMC8519024; doi:10.1002/bimj.202000063)
Supplement: Supplementary file 1 — Supporting R functions and source code to reproduce the results are available from the author or on the journal's web page https://doi.org/10.1002/bimj.202000063 [file BIMJ-63-1351-s001.zip › code_and_data/realdata/brierscore/bs.R]

# clean workspace
rm(list=ls())

library(penalized)
library(MASS)
require(graphics)                                          
library(globaltest)
library(survival)
library(ipred)
library(Biobase)
library(pec)

## **RESULTS SAVED AT THE END**  
##########################################
#
#UNT
##########################################
library(breastCancerUNT)
data("unt")
#phenotype data 
phe=pData(unt)

# extract the time and events
time=phe$t.dmfs
events=phe$e.dmfs

rowo1 = which(is.na(time))
rowo2 = which(is.na(events))
rowo = union(rowo1,rowo2)
unt = unt[,-rowo]

bcunt=as.data.frame(t(exprs(unt)))
n=dim(bcunt)[1]
p=dim(bcunt)[2]

dim(bcunt)
time = time[-rowo]
events = events[-rowo]

sum(events)
Time = c(0, sort(unique(time)))


uSCV = matrix(0,125,length(Time),byrow = T)
uSGT50 = matrix(0,125,length(Time),byrow = T) 
uSGT95 = matrix(0,125,length(Time),byrow = T) 

# Time = c(0, sort(unique(time)))


fd = 5 
set.seed(123)
outfold = sample(1:fd, nrow(bcunt), replace=T)

for (f in 1:fd){
  testset = bcunt[ which(outfold==f),  ]
  trainset = bcunt[ which(outfold!=f),  ]
  
  traint = pData(unt[,rownames(trainset)])$t.dmfs
  traine = pData(unt[,rownames(trainset)])$e.dmfs
  testt = pData(unt[,rownames(testset)])$t.dmfs
  teste = pData(unt[,rownames(testset)])$e.dmfs
  set.seed(123+f)
  infold = sample(1:fd, nrow(trainset), replace=T)
  Ropt5 = optL2(Surv(traint,traine), penalized=trainset,fold= infold, model="cox",trace = T ,minlambda2 = 5e+3,maxlambda2 = 1e+6)
  
  .pvlamgt<- function(lam){
    l2 = coef(penalized(Surv(traint,traine), penalized=trainset,model="cox",trace = F,lambda2 = lam),"all")
    gtres2=gt(Surv(traint,traine),trainset,test.value = l2)
    p2=p.value(gtres2)
    p2
  }
  
  rootlamgt <- function(alpha,min=5e+3 , max = 1e+6) {
    out <- tryCatch(
      uniroot(function(x) .pvlamgt(x)-alpha, c(min,max),tol=0.01)$root,
      error=function(cond) {
        if(.pvlamgt(min)<alpha) return(min)
        if(.pvlamgt(max)>alpha) return(max)
      }
    )    
    return(out)
  }
  
  Rgt50=rootlamgt(0.5)##50% GT for ridge
  Rgt95=rootlamgt(0.05)##50% GT for ridge
  
  pencv5 = penalized(Surv(traint,traine), penalized=trainset,lambda2 = Ropt5$lambda)
  pdcv5 = predict(pencv5,penalized = testset )
  
  pengt50 = penalized(Surv(traint,traine), penalized=trainset,lambda2 = Rgt50)
  pdgt50 = predict(pengt50,penalized = testset )
  
  pengt95 = penalized(Surv(traint,traine), penalized=trainset,lambda2 = Rgt95)
  pdgt95 = predict(pengt95,penalized = testset )
  
  
  ## predicted survival probability at mean survival time
  reuSCV = as.list(pdcv5)
  reuSGT50 = as.list(pdgt50)
  reuSGT95 = as.list(pdgt95)
  
  
  uSCV[which(outfold==f),which(Time %in% reuSCV$time)] = reuSCV$curves
  uSGT50[which(outfold==f),which(Time %in% reuSGT50$time)] = reuSGT50$curves
  uSGT95[which(outfold==f),which(Time %in% reuSGT95$time)] = reuSGT95$curves
}

for(r in 1:125){
  for (c in 1:116){
    if( uSCV[r,c]==0)
      uSCV[r,c]=uSCV[r,c-1]
  }
}
for(r in 1:125){
  for (c in 1:116){
    if( uSGT50[r,c]==0)
      uSGT50[r,c]=uSGT50[r,c-1]
  }
}
for(r in 1:125){
  for (c in 1:116){
    if( uSGT95[r,c]==0)
      uSGT95[r,c]=uSGT95[r,c-1]
  }
}

save(uSCV,file="brierscore/uscv.RData")
save(uSGT50,file="brierscore/usgt50.RData")
save(uSGT95,file="brierscore/usgt95.RData")

##################################################################################
#
#MAINZ
#
################################################################################
rm(list=ls())
library(breastCancerMAINZ)
data("mainz")
#phenotype data 
phe=pData(mainz)

# extract the time and events
time=phe$t.dmfs
events=phe$e.dmfs

bcmainz=as.data.frame( t(exprs(mainz)))
n=dim(bcmainz)[1]
p=dim(bcmainz)[2]
dim(bcmainz)
sum(events)
#Time = c(0, sort(unique(time)))
Time = c(0, sort(unique(time)))
mSCV = matrix(0,200,length(Time),byrow = T)
mSGT50 = matrix(0,200,length(Time),byrow = T) 
mSGT95 = matrix(0,200,length(Time),byrow = T) 

fd = 5 
set.seed(123)
outfold = sample(1:fd, nrow(bcmainz), replace=T)

for (f in 1:fd){
  testset = bcmainz[ which(outfold==f),  ]
  trainset = bcmainz[ which(outfold!=f),  ]
  
  traint = pData(mainz[,rownames(trainset)])$t.dmfs
  traine = pData(mainz[,rownames(trainset)])$e.dmfs
  testt = pData(mainz[,rownames(testset)])$t.dmfs
  teste = pData(mainz[,rownames(testset)])$e.dmfs
  #print(testfit,print.rmean=TRUE) #if median is missing, set print.rmean = true
  set.seed(123+f)
  infold = sample(1:fd, nrow(trainset), replace=T)
  Ropt5 = optL2(Surv(traint,traine), penalized=trainset,fold= infold, model="cox",trace = T ,minlambda2 = 5e+3,maxlambda2 = 1e+6)
  
  .pvlamgt<- function(lam){
    l2 = coef(penalized(Surv(traint,traine), penalized=trainset,model="cox",trace = F,lambda2 = lam),"all")
    gtres2=gt(Surv(traint,traine),trainset,test.value = l2)
    p2=p.value(gtres2)
    p2
  }
  
  rootlamgt <- function(alpha,min=5e+3 , max = 1e+6) {
    out <- tryCatch(
      uniroot(function(x) .pvlamgt(x)-alpha, c(min,max),tol=0.01)$root,
      error=function(cond) {
        if(.pvlamgt(min)<alpha) return(min)
        if(.pvlamgt(max)>alpha) return(max)
      }
    )    
    return(out)
  }
  
  Rgt50=rootlamgt(0.5)##50% GT for ridge
  Rgt95=rootlamgt(0.05)##50% GT for ridge
  pencv5 = penalized(Surv(traint,traine), penalized=trainset,lambda2 = Ropt5$lambda)
  pdcv5 = predict(pencv5,penalized = testset )
  
  pengt50 = penalized(Surv(traint,traine), penalized=trainset,lambda2 = Rgt50)
  pdgt50 = predict(pengt50,penalized = testset )
  
  pengt95 = penalized(Surv(traint,traine), penalized=trainset,lambda2 = Rgt95)
  pdgt95 = predict(pengt95,penalized = testset )
  
  
  ## predicted survival probability at mean survival time
  remSCV = as.list(pdcv5)
  remSGT50 = as.list(pdgt50)
  remSGT95 = as.list(pdgt95)
  
  
  mSCV[which(outfold==f),which(Time %in% remSCV$time)] = remSCV$curves
  mSGT50[which(outfold==f),which(Time %in% remSGT50$time)] = remSGT50$curves
  mSGT95[which(outfold==f),which(Time %in% remSGT95$time)] = remSGT95$curves
}

for(r in 1:200){
  for (c in 1:131){
    if( mSCV[r,c]==0)
      mSCV[r,c]=mSCV[r,c-1]
  }
}
for(r in 1:200){
  for (c in 1:131){
    if( mSGT50[r,c]==0)
      mSGT50[r,c]=mSGT50[r,c-1]
  }
}
for(r in 1:200){
  for (c in 1:131){
    if( mSGT95[r,c]==0)
      mSGT95[r,c]=mSGT95[r,c-1]
  }
}

save(mSCV,file="brierscore/mscv.RData")
save(mSGT50,file="brierscore/msgt50.RData")
save(mSGT95,file="brierscore/msgt95.RData")


#####################################################################################
#
#TRANSBIG
#
####################################################################################
rm(list=ls())
library(breastCancerTRANSBIG)
data("transbig")
#phenotype data 
phe=pData(transbig)

# extract the time and events
time=phe$t.dmfs
events=phe$e.dmfs
bctransbig=as.data.frame( t(exprs(transbig)))
n=dim(bctransbig)[1]
p=dim(bctransbig)[2]

dim(bctransbig)
sum(events)
#Time = c(0, sort(unique(time)))
Time = c(0, sort(unique(time)))
tSCV = matrix(0,198,length(Time),byrow = T)
tSGT50 = matrix(0,198,length(Time),byrow = T) 
tSGT95 = matrix(0,198,length(Time),byrow = T) 

fd = 5 
set.seed(123)
outfold = sample(1:fd, nrow(bctransbig), replace=T)

for (f in 1:fd){
  testset = bctransbig[ which(outfold==f),  ]
  trainset = bctransbig[ which(outfold!=f),  ]
  
  traint = pData(transbig[,rownames(trainset)])$t.dmfs
  traine = pData(transbig[,rownames(trainset)])$e.dmfs
  testt = pData(transbig[,rownames(testset)])$t.dmfs
  teste = pData(transbig[,rownames(testset)])$e.dmfs
  #print(testfit,print.rmean=TRUE) #if median is missing, set print.rmean = true
  set.seed(123+f)
  infold = sample(1:fd, nrow(trainset), replace=T)
  Ropt5 = optL2(Surv(traint,traine), penalized=trainset,fold= infold, model="cox",trace = T ,minlambda2 = 5e+3,maxlambda2 = 1e+6)
  
  .pvlamgt<- function(lam){
    l2 = coef(penalized(Surv(traint,traine), penalized=trainset,model="cox",trace = F,lambda2 = lam),"all")
    gtres2=gt(Surv(traint,traine),trainset,test.value = l2)
    p2=p.value(gtres2)
    p2
  }
  
  rootlamgt <- function(alpha,min=5e+3 , max = 1e+6) {
    out <- tryCatch(
      uniroot(function(x) .pvlamgt(x)-alpha, c(min,max),tol=0.01)$root,
      error=function(cond) {
        if(.pvlamgt(min)<alpha) return(min)
        if(.pvlamgt(max)>alpha) return(max)
      }
    )    
    return(out)
  }
  
  Rgt50=rootlamgt(0.5)##50% GT for ridge
  Rgt95=rootlamgt(0.05)##50% GT for ridge
  pencv5 = penalized(Surv(traint,traine), penalized=trainset,lambda2 = Ropt5$lambda)
  pdcv5 = predict(pencv5,penalized = testset )
  
  pengt50 = penalized(Surv(traint,traine), penalized=trainset,lambda2 = Rgt50)
  pdgt50 = predict(pengt50,penalized = testset )
  
  pengt95 = penalized(Surv(traint,traine), penalized=trainset,lambda2 = Rgt95)
  pdgt95 = predict(pengt95,penalized = testset )
  
  
  ## predicted survival probability at mean survival time
  retSCV = as.list(pdcv5)
  retSGT50 = as.list(pdgt50)
  retSGT95 = as.list(pdgt95)
  
  
  tSCV[which(outfold==f),which(Time %in% retSCV$time)] = retSCV$curves
  tSGT50[which(outfold==f),which(Time %in% retSGT50$time)] = retSGT50$curves
  tSGT95[which(outfold==f),which(Time %in% retSGT95$time)] = retSGT95$curves
}

for(r in 1:198){
  for (c in 1:196){
    if( tSCV[r,c]==0)
      tSCV[r,c]=tSCV[r,c-1]
  }
}
for(r in 1:198){
  for (c in 1:196){
    if( tSGT50[r,c]==0)
      tSGT50[r,c]=tSGT50[r,c-1]
  }
}
for(r in 1:198){
  for (c in 1:196){
    if( tSGT95[r,c]==0)
      tSGT95[r,c]=tSGT95[r,c-1]
  }
}

save(tSCV,file="brierscore/tscv.RData")
save(tSGT50,file="brierscore/tsgt50.RData")
save(tSGT95,file="brierscore/tsgt95.RData")
