# Supplementary material for: Globaltest confidence regions and their application to ridge regression
Source: Biom J. 2021 May 27;63(7):1351–65. doi: 10.1002/bimj.202000063 (PMC8519024; doi:10.1002/bimj.202000063)
Supplement: Supplementary file 1 — Supporting R functions and source code to reproduce the results are available from the author or on the journal's web page https://doi.org/10.1002/bimj.202000063 [file BIMJ-63-1351-s001.zip › code_and_data/realdata/brierscore/bs_plot.R]

#####++++++++++++++++++++++++++++++++++++++++++++++++  BS plot +++++++++++++++++++++++++++++++++++++++++++++
rm(list=ls())
library(pec)
library(survival)

load("brierscore/mscv.RData")
load("brierscore/msgt50.RData")
load("brierscore/msgt95.RData")
load("brierscore/tscv.RData")
load("brierscore/tsgt50.RData")
load("brierscore/tsgt95.RData")
load("brierscore/uscv.RData")
load("brierscore/usgt50.RData")
load("brierscore/usgt95.RData")
library(breastCancerMAINZ)
library(breastCancerTRANSBIG)
library(breastCancerUNT)
data("mainz")
data("transbig")
data("unt")

## prepare data 

tiff("brierscore/Fig5_bsm.tiff",width = 16, height = 14, units = 'cm', res = 800)
#png("brierscore/Fig5_bsm.png",width = 16, height = 14, units = 'cm', res = 800)
plot.new()
phe=pData(mainz)
dm=t(exprs(mainz))
bcmainz=as.data.frame(dm )
time=phe$t.dmfs
events=phe$e.dmfs
brierm <- pec(list("5-CV"=mSCV,"GT50"=mSGT50,"GT95"=mSGT95),data=bcmainz,formula=Surv(time,events)~1)
plot(brierm,col = c("gray","gray", "black","black"), lty = c(1,2,2,1))
title(main = "MAINZ")
dev.off()


tiff("brierscore/Fig6_bst.tiff",width = 16, height = 14, units = 'cm', res = 800)
#png("brierscore/Fig6_bst.png",width = 16, height = 14, units = 'cm', res = 800)
plot.new()
phe=pData(transbig)
dm=t(exprs(transbig))
bctransbig=as.data.frame( dm )
time=phe$t.dmfs
events=phe$e.dmfs
briert <- pec(list("5-CV"=tSCV,"GT50"=tSGT50,"GT95"=tSGT95),data=bctransbig,formula=Surv(time,events)~1)
plot(briert,col = c("gray","gray", "black","black"), lty = c(1,2,2,1),cex = 0.5)
title(main = "TRANSBIG")
dev.off()


tiff("brierscore/Fig7_bsu.tiff",width = 16, height = 14, units = 'cm', res = 800)
#png("brierscore/Fig7_bsu.png",width = 16, height = 14, units = 'cm', res = 800)
plot.new()
phe=pData(unt)
dm=t(exprs(unt))
bcunt=as.data.frame( dm)
# extract the time and events
time=phe$t.dmfs
events=phe$e.dmfs
rowo1 = which(is.na(time))
rowo2 = which(is.na(events))
rowo = union(rowo1,rowo2)
bcunt = bcunt[-rowo,]
time = time[-rowo]
events = events[-rowo]
brieru <- pec(list("5-CV"=uSCV,"GT50"=uSGT50,"GT95"=uSGT95),data=bcunt,formula=Surv(time,events)~1)
plot(brieru,col = c("gray","gray", "black","black"), lty = c(1,2,2,1))
title(main = "UNT")
dev.off()
