# Supplementary material for: Globaltest confidence regions and their application to ridge regression
Source: Biom J. 2021 May 27;63(7):1351–65. doi: 10.1002/bimj.202000063 (PMC8519024; doi:10.1002/bimj.202000063)
Supplement: Supplementary file 1 — Supporting R functions and source code to reproduce the results are available from the author or on the journal's web page https://doi.org/10.1002/bimj.202000063 [file BIMJ-63-1351-s001.zip › code_and_data/realdata/crossvalidatedpartiallikelihood/cvpl.R]

# clean workspace
rm(list=ls())

library(penalized)
library(MASS)
require(graphics)                                          
library(globaltest)
library(survival)
library(Biobase)


library(breastCancerMAINZ)

data("mainz")
## design matrix
dm=t(exprs(mainz))
dim(dm)
bcmainz=as.data.frame( dm)
n=dim(bcmainz)[1]
p=dim(bcmainz)[2]
#phenotype data 
phe=pData(mainz)
# extract the time and events
time=phe$t.dmfs
events=phe$e.dmfs

set.seed(123)
f5 = sample(1:5, n, replace=T)

lam5cv = optL2(Surv(time, events), penalized = bcmainz[,1:p],model="cox",trace = T ,fold = f5,minlambda2 = 5e+3,maxlambda2 = 1e+6)$lambda
#lam10cv = optL2(Surv(time, events), penalized = bcmainz[,1:p],model="cox",trace = T ,fold = f10,minlambda2 = 5e+3,maxlambda2 = 1e+6)$lambda

## optimal lam by gt50 and gt95

.pvlamgt<- function(lam){
  l2 = coef(penalized(Surv(time, events), penalized = bcmainz[,1:p],model="cox",trace = F,lambda2 = lam),"all")
  gtres2=gt(Surv(time, events),bcmainz,test.value = l2)
  p2=p.value(gtres2)
  p2
}

rootlamgt <- function(alpha,min=5e+3 , max = 1e+6) {
  out <- tryCatch(
    uniroot(function(x) .pvlamgt(x)-alpha, c(min,max),tol=0.01)$root,
    error=function(cond) {
      if(.pvlamgt(min)<alpha) return(min)
      if(.pvlamgt(max)>alpha) return(max)
    }
  )    
  return(out)
}

lamgt50=rootlamgt(0.5)##50% GT for ridge
lamgt95=rootlamgt(0.05)##50% GT for ridge

set.seed(1234)
f5 = sample(1:5, n, replace=T)
f10 = sample(1:10, n, replace=T)

res_mainz = matrix(c(cvl(Surv(time, events), penalized = bcmainz[,1:p],model="cox",lambda2 = lam5cv,fold = f5)$cvl,
                        cvl(Surv(time, events), penalized = bcmainz[,1:p],model="cox",lambda2 = lamgt50, fold = f5)$cvl,
                        cvl(Surv(time, events), penalized = bcmainz[,1:p],model="cox",lambda2 = lamgt95, fold = f5)$cvl,
                        cvl(Surv(time, events), penalized = bcmainz[,1:p],model="cox",lambda2 = lam5cv,fold = f10)$cvl,
                        cvl(Surv(time, events), penalized = bcmainz[,1:p],model="cox",lambda2 = lamgt50, fold = f10)$cvl,
                        cvl(Surv(time, events), penalized = bcmainz[,1:p],model="cox",lambda2 = lamgt95, fold = f10)$cvl ), nrow = 3,byrow = F)

colnames(res_mainz) = c("5-fold", "10-fold")
rownames(res_mainz) = c("cv", "GT50", "GT95")
res_mainz
save(res_mainz,file="crossvalidatedpartiallikelihood/mainz_cvpl.RData")


# clean workspace
rm(list=ls())
library(breastCancerTRANSBIG)
data("transbig")
## design matrix
dm=t(na.omit(exprs(transbig)))
dim(dm)
bctransbig=as.data.frame( dm)
n=dim(bctransbig)[1]
p=dim(bctransbig)[2]
#phenotype data 
phe=pData(transbig)
# extract the time and events
time=phe$t.dmfs
events=phe$e.dmfs

set.seed(123)
f5 = sample(1:5, n, replace=T)
lam5cv = optL2(Surv(time, events), penalized = bctransbig[,1:p],model="cox",trace = T ,fold = f5,minlambda2 = 5e+3,maxlambda2 = 1e+6)$lambda
#lam10cv = optL2(Surv(time, events), penalized = bctransbig[,1:p],model="cox",trace = T ,fold = f10,minlambda2 = 5e+3,maxlambda2 = 1e+6)$lambda

## optimal lam by gt50 and gt95

.pvlamgt<- function(lam){
  l2 = coef(penalized(Surv(time, events), penalized = bctransbig[,1:p],model="cox",trace = F,lambda2 = lam),"all")
  gtres2=gt(Surv(time, events),bctransbig,test.value = l2)
  p2=p.value(gtres2)
  p2
}

rootlamgt <- function(alpha,min=5e+3 , max = 1e+6) {
  out <- tryCatch(
    uniroot(function(x) .pvlamgt(x)-alpha, c(min,max),tol=0.01)$root,
    error=function(cond) {
      if(.pvlamgt(min)<alpha) return(min)
      if(.pvlamgt(max)>alpha) return(max)
    }
  )    
  return(out)
}

lamgt50=rootlamgt(0.5)##50% GT for ridge
lamgt95=rootlamgt(0.05)##50% GT for ridge

set.seed(1234)
f5 = sample(1:5, n, replace=T)
f10 = sample(1:10, n, replace=T)

res_transbig = matrix(c(cvl(Surv(time, events), penalized = bctransbig[,1:p],model="cox",lambda2 = lam5cv,fold = f5)$cvl,
                   cvl(Surv(time, events), penalized = bctransbig[,1:p],model="cox",lambda2 = lamgt50, fold = f5)$cvl,
                   cvl(Surv(time, events), penalized = bctransbig[,1:p],model="cox",lambda2 = lamgt95, fold = f5)$cvl,
                   cvl(Surv(time, events), penalized = bctransbig[,1:p],model="cox",lambda2 = lam5cv,fold = f10)$cvl,
                   cvl(Surv(time, events), penalized = bctransbig[,1:p],model="cox",lambda2 = lamgt50, fold = f10)$cvl,
                   cvl(Surv(time, events), penalized = bctransbig[,1:p],model="cox",lambda2 = lamgt95, fold = f10)$cvl ), nrow = 3,byrow = F)

colnames(res_transbig) = c("5-fold", "10-fold")
rownames(res_transbig) = c("cv", "GT50", "GT95")
res_transbig
save(res_transbig,file="crossvalidatedpartiallikelihood/transbig_cvpl.RData")

# clean workspace
rm(list=ls())
library(breastCancerUNT)
data("unt")
## design matrix
dm=t(na.omit(exprs(unt)))
dim(dm)
#phenotype data 
phe=pData(unt)
# extract the time and events
time=phe$t.dmfs
events=phe$e.dmfs
rowo1 = which(is.na(time))
rowo2 = which(is.na(events))
rowo = union(rowo1,rowo2)
dm1 = dm[-rowo,]
bcunt=as.data.frame( dm1)
n=dim(bcunt)[1]
p=dim(bcunt)[2]
time = time[-rowo]
events = events[-rowo]

## optimal lam by 5-cv and 10-cv
set.seed(123)
f5 = sample(1:5, n, replace=T)
f10 = sample(1:10, n, replace=T)
lam5cv = optL2(Surv(time, events), penalized = bcunt[,1:p],model="cox",trace = T ,fold = f5,minlambda2 = 5e+3,maxlambda2 = 1e+6)$lambda
#lam10cv = optL2(Surv(time, events), penalized = bcunt[,1:p],model="cox",trace = T ,fold = f10,minlambda2 = 5e+3,maxlambda2 = 1e+6)$lambda

## optimal lam by gt50 and gt95

.pvlamgt<- function(lam){
  l2 = coef(penalized(Surv(time, events), penalized = bcunt[,1:p],model="cox",trace = F,lambda2 = lam),"all")
  gtres2=gt(Surv(time, events),bcunt,test.value = l2)
  p2=p.value(gtres2)
  p2
}

rootlamgt <- function(alpha,min=5e+3 , max = 1e+6) {
  out <- tryCatch(
    uniroot(function(x) .pvlamgt(x)-alpha, c(min,max),tol=0.01)$root,
    error=function(cond) {
      if(.pvlamgt(min)<alpha) return(min)
      if(.pvlamgt(max)>alpha) return(max)
    }
  )    
  return(out)
}

lamgt50=rootlamgt(0.5)##50% GT for ridge
lamgt95=rootlamgt(0.05)##50% GT for ridge

set.seed(1234)
f5 = sample(1:5, n, replace=T)
f10 = sample(1:10, n, replace=T)

res_unt = matrix(c(cvl(Surv(time, events), penalized = bcunt[,1:p],model="cox",lambda2 = lam5cv,fold = f5)$cvl,
               cvl(Surv(time, events), penalized = bcunt[,1:p],model="cox",lambda2 = lamgt50, fold = f5)$cvl,
               cvl(Surv(time, events), penalized = bcunt[,1:p],model="cox",lambda2 = lamgt95, fold = f5)$cvl,
               cvl(Surv(time, events), penalized = bcunt[,1:p],model="cox",lambda2 = lam5cv,fold = f10)$cvl,
               cvl(Surv(time, events), penalized = bcunt[,1:p],model="cox",lambda2 = lamgt50, fold = f10)$cvl,
               cvl(Surv(time, events), penalized = bcunt[,1:p],model="cox",lambda2 = lamgt95, fold = f10)$cvl ), nrow = 3,byrow = F)

colnames(res_unt) = c("5-fold", "10-fold")
rownames(res_unt) = c("cv", "GT50", "GT95")
res_unt
save(res_unt,file="crossvalidatedpartiallikelihood/unt_cvpl.RData")
