# Supplementary material for: Globaltest confidence regions and their application to ridge regression
Source: Biom J. 2021 May 27;63(7):1351–65. doi: 10.1002/bimj.202000063 (PMC8519024; doi:10.1002/bimj.202000063)
Supplement: Supplementary file 1 — Supporting R functions and source code to reproduce the results are available from the author or on the journal's web page https://doi.org/10.1002/bimj.202000063 [file BIMJ-63-1351-s001.zip › code_and_data/realdata/crossvalidatedpartiallikelihood/cvpl_table.R]

# clean workspace
rm(list=ls())
load("crossvalidatedpartiallikelihood/mainz_cvpl.RData")
load("crossvalidatedpartiallikelihood/transbig_cvpl.RData")
load("crossvalidatedpartiallikelihood/unt_cvpl.RData")
