# Supplementary material for: Globaltest confidence regions and their application to ridge regression
Source: Biom J. 2021 May 27;63(7):1351–65. doi: 10.1002/bimj.202000063 (PMC8519024; doi:10.1002/bimj.202000063)
Supplement: Supplementary file 1 — Supporting R functions and source code to reproduce the results are available from the author or on the journal's web page https://doi.org/10.1002/bimj.202000063 [file BIMJ-63-1351-s001.zip › code_and_data/simulation/FUNC.R]

.AIC <- function(lam){
  #lam=1
  penfit2 = penalized(y,penalized=X, lambda2 = lam,trace=F)
  mc = sum(djj/(djj+lam))
  aic =  -2*loglik(penfit2)  +2*mc  ## AIC 
  aic
}


.AICc <- function(lam){
  #lam=2
  
  penfit2 = penalized(y,penalized=X, lambda2 = lam,trace=F)
  mc = sum(djj/(djj+lam))
  aicc =  -2*loglik(penfit2)  +2*mc + 2*(mc)*(mc+1)/(n-mc-1)  ## AIC 
  aicc
}

.BIC <- function(lam){
  #lam=10000
  penfit2 = penalized(y,penalized=X, lambda2 = lam,trace=F)
  mc = sum(djj/(djj+lam))
  bic =   -2*loglik(penfit2)  +log(n)*mc #BIC: -2*crossprod(y-fit)+log(n)*model complexity
  bic
}

.mBIC <- function(lam){
  #lam=9950.88
  penfit2 = penalized(y,penalized=X, lambda2 = lam,trace=F)
  mc = sum(djj/(djj+lam))
  mbic =   -2*loglik(penfit2)  + log(n)*mc + 2* log(p/4 -1 ) *mc #mBIC: 
  mbic
}


.mBIC2 <- function(lam){
  #lam=9960
  penfit2 = penalized(y,penalized=X, lambda2 = lam,trace=F)
  mc = sum(djj/(djj+lam))
  if ((mc > p / 2) || (mc > 3 * n / 4))  {
    return(Inf) # model size out of reasonable bounds
  } else {
    penalty <- ifelse(mc < 150, 2*log(factorial(mc)), 2*sum(log(1:mc)))
    mbic2 =  -2*loglik(penfit2)  + log(n)*mc + 2* log(p/4  )*mc - penalty #mBIC: 
    return(mbic2)
  } 
}


.GIC <- function(lam){
  #lam = 20000
  penfit2 = penalized(y,penalized=X, lambda2 = lam,trace=F)
  mc = sum(djj/(djj+lam))
  gic =  -2*loglik(penfit2)   + log(log(n))*log(p)*mc#GIC: -2*crossprod(y-fit)+ log(log(n))*log(p)*model complexity
  gic
}

.RIC <- function(lam){
  #lam = 20000
  penfit2 = penalized(y,penalized=X, lambda2 = lam,trace=F)
  mc = sum(djj/(djj+lam))
  ric =  -2*loglik(penfit2)  + 2*log(p)*mc #
  ric
}


.GCV <- function(lam){
  #lam=0.5
  ran = djj/(djj+n*lam)
  U = svd(X,nu = n)$u
  ai = matrix(0, n ,n )
  for(i in seq_along(ran )){
    ai = ai + ran[i]* U[,i]%*%t(U[,i])
  }
  
  numerator = (1/n)*sum(( (diag(1,n)-ai)%*%y)^2 )
  denominator = ((1/n) * (n-sum(ran)))^2
  gcv = numerator/denominator  # Gene H. Golub, Michael Heath and Grace Wahba (1979), Eq: (2.3)
  gcv
}


findroot = function(fn){
  #fn = .GCV
  o1 = optimise(fn, c(1e-2, 10),tol = 0.1)
  o2 = optimise(fn, c(10, 1000), tol = 5)
  o3 = optimise(fn, c(1000, 5000),tol = 10)
  o4 = optimise(fn, c(5000,  10000), tol = 10)
  omin = which.min(c(o1$objective,o2$objective,o3$objective,o4$objective))
  lmin = c(o1$minimum,o2$minimum,o3$minimum,o4$minimum)[omin]
  return(lmin)
}

.pvlamft<- function(lambda){
  betahat2=coefficients(penalized(y,penalized=X, lambda2 = 0,trace=F),"all")
  beta2 = coefficients(penalized(y,penalized=X, lambda2 = lambda,trace=F),"all")
  
  ts2=(n-p)*t(betahat2-beta2)%*%crossprod(cbind(1,X))%*%(betahat2-beta2)/((p)*t(y-cbind(1,X)%*%betahat2)%*%(y-cbind(1,X)%*%betahat2))
  
  f2=1-pf(ts2,p,n-p)
  f2
}

rootlamft <- function(alpha,min=1e-2 , max = 1e+4) {
  out <- tryCatch(
    uniroot(function(x) .pvlamft(x)-alpha, c(min,max))$root,
    error=function(cond) {
      if(.pvlamft(min)<alpha) return(min)
      if(.pvlamft(max)>alpha) return(max)
    }
  )    
  return(out)
}

.pvlamgt<- function(lambda){
  penfit2 = penalized(y,penalized=X, lambda2 = lambda, trace=F)
  L2=coefficients(penfit2,"penalized")
  
  gtres2=gt(y,X,test.value = L2)
  p2=p.value(gtres2)
  p2
}

rootlamgt <- function(alpha,min=1e-2 , max = 1e+4) {
  out <- tryCatch(
    uniroot(function(x) .pvlamgt(x)-alpha, c(min,max))$root,
    error=function(cond) {
      if(.pvlamgt(min)<alpha) return(min)
      if(.pvlamgt(max)>alpha) return(max)
    }
  )    
  return(out)
}


.DSET1 = function(ns,cvs){
  library(breastCancerNKI)
  ## load the data
  data(nki)
  ox=exprs(nki)
  ###sum(is.na(ox))
  dx=na.omit(ox)
  dx=t(dx[1:cvs,1:ns])
  #dx = log2((dx+sqrt(dx^2+1))/2)
  return(dx)
}
