# Supplementary material for: Globaltest confidence regions and their application to ridge regression
Source: Biom J. 2021 May 27;63(7):1351–65. doi: 10.1002/bimj.202000063 (PMC8519024; doi:10.1002/bimj.202000063)
Supplement: Supplementary file 1 — Supporting R functions and source code to reproduce the results are available from the author or on the journal's web page https://doi.org/10.1002/bimj.202000063 [file BIMJ-63-1351-s001.zip › code_and_data/simulation/mse/high/high_p_0_n.R]

rm(list=ls())
library(cluster)
library(penalized)
library(MASS)
require(graphics)                                          
library(stringr)
library(globaltest)
library(conics)
#library(car)
library(Biobase)
library(psych)

##
load("FUNC.RData")

X=.DSET1(300,1000)
n=dim(X)[1]
p=dim(X)[2]
djj = (svd(X)$d)^2
mv= 1e+4

## positive s=1.5; zero s=0; negative s=-1.5
s = 1.5
djj = (svd(X)$d)^2
D=diag(djj)
V=svd(X,nv=min(n,p))$v
tb=V%*%djj^(s/2)  


## then y is created as
R2=c(0.01,0.2,0.5)
res2 = matrix(0,13,length(R2))
sderro = matrix(0,13,length(R2))
for (r2 in 1:length(R2)){
  sig2 = (1-R2[r2])*(crossprod(X%*%tb))/(n*R2[r2])
  
  run = 1000
  res1=matrix(0,13,run)
  for (r1 in 1:run){
    set.seed(123+r1)
    y=X%*%tb + rnorm(n,0,sqrt(sig2))
    laic =  findroot(.AIC)
    laicc =  findroot(.AICc)
    lbic =  findroot(.BIC)
    lmbic =  findroot(.mBIC)
    lmbic2 =  findroot(.mBIC2)
    lgic =  findroot(.GIC)
    lric = findroot(.RIC)
    lgcv =  findroot(.GCV)* n
    lcv=optL2(y,penalized = X,lambda1 = 0,minlambda2=1e-2,maxlambda2 = mv, trace = F,fold=5)$lambda
    loocv=optL2(y,penalized = X,lambda1 = 0,minlambda2=1e-2,maxlambda2 = mv,trace = F,approximate = T)$lambda
    
    lgt005 = rootlamgt(0.05)
    lgt05 = rootlamgt(0.5)
    
    faic = fitted(penalized(y,penalized=X, lambda2 =laic,trace=F))
    faicc = fitted(penalized(y,penalized=X, lambda2 =laicc,trace=F))
    fbic = fitted(penalized(y,penalized=X, lambda2 =lbic,trace=F))
    fmbic = fitted(penalized(y,penalized=X, lambda2 =lmbic,trace=F))
    fmbic2 = fitted(penalized(y,penalized=X, lambda2 =lmbic2,trace=F))
    fgic = fitted(penalized(y,penalized=X, lambda2 =lgic,trace=F))
    fric = fitted(penalized(y,penalized=X, lambda2 =lric,trace=F))
    fgcv = fitted(penalized(y,penalized=X, lambda2 =lgcv,trace=F))
    fcv = fitted(penalized(y,penalized=X, lambda2 =lcv,trace=F))
    foocv = fitted(penalized(y,penalized=X, lambda2 =loocv,trace=F))
    fgt005 = fitted(penalized(y,penalized=X, lambda2 =lgt005,trace=F))
    fgt05 = fitted(penalized(y,penalized=X, lambda2 =lgt05,trace=F))
    fnull = fitted(penalized(y,penalized=X, lambda2 =mv,trace=F))
    
    mseaic = crossprod(X%*%tb-faic)/n
    mseaicc = crossprod(X%*%tb-faicc)/n
    msebic = crossprod(X%*%tb-fbic)/n
    msembic = crossprod(X%*%tb-fmbic)/n
    msembic2 = crossprod(X%*%tb-fmbic2)/n
    msegic = crossprod(X%*%tb-fgic)/n
    mseric = crossprod(X%*%tb-fric)/n
    msegcv = crossprod(X%*%tb-fgcv)/n
    msecv = crossprod(X%*%tb-fcv)/n
    mseoocv = crossprod(X%*%tb-foocv)/n
    msegt005 = crossprod(X%*%tb-fgt005)/n
    msegt05 = crossprod(X%*%tb-fgt05)/n
    msenull = crossprod(X%*%tb-fnull)/n
    
    
    MSE = c(mseaic,mseaicc,msebic,msembic,msembic2,msegic,mseric,msegcv,msecv,mseoocv,msegt05,msegt005,msenull)
    #c(mseaic,mseaicc,msebic,msegic,msegcv,msecv,mseoocv,msegt05,msegt005)
    #c(mseaic,mseaicc,msebic,msegic,msegcv,msecv,mseoocv,mseft05,msegt05,mseft005,msegt005)
    #names(MSE) = c('AIC','AICc','BIC','GIC','GCV','5-CV','LOOCV','GT05','GT005')
    #res1[,r1] = scale(MSE,center=F)
    res1[,r1] = MSE
    
  }
  res2[,r2] = rowMeans(res1)
  sderro[,r2] = apply(res1,1,sd)/sqrt(run)
}
#save(res1,file = "mse/highp_original.Rdata")
save(res2,file = "mse/highp.Rdata")
save(sderro,file = "mse/highp_se.Rdata")

res2
sderro
