# Supplementary material for: Globaltest confidence regions and their application to ridge regression
Source: Biom J. 2021 May 27;63(7):1351–65. doi: 10.1002/bimj.202000063 (PMC8519024; doi:10.1002/bimj.202000063)
Supplement: Supplementary file 1 — Supporting R functions and source code to reproduce the results are available from the author or on the journal's web page https://doi.org/10.1002/bimj.202000063 [file BIMJ-63-1351-s001.zip › code_and_data/simulation/mse/high/mse_high_plot3.R]

rm(list=ls())
library(ggpubr)
##load results from where you put 
load("mse/high/highp.RData") ## replace with your own path
load("mse/high/highp_se.RData")
res2 = res2[-1,]
sderro = sderro[-1,]


nm = nrow(res2)
scl = res2[nm,] ##scaler to standardize the result
highp_se = sweep(sderro[-nm,], 2, scl, `/`) ## standard error
highp =  sweep(res2[-nm,], 2, scl, `/`)   ## mean squared error

rownames(highp) = c("AICc","BIC", "mBIC", "mBIC2", "GIC","RIC", "GCV","5-CV","LOOCV","GT50","GT95")
rownames(highp_se) = c("AICc","BIC","mBIC", "mBIC2", "GIC","RIC","GCV","5-CV","LOOCV","GT50","GT95")
#c(mseaic,mseaicc,msebic,msegic,msegcv,msecv,mseoocv,mseft05,msegt05,mseft005,msegt005)

highp = highp[c("GT95","GT50","5-CV","GCV","LOOCV","AICc","BIC","mBIC", "mBIC2", "GIC","RIC"),]
highp_se = highp_se[c("GT95","GT50","5-CV","GCV","LOOCV","AICc","BIC","mBIC", "mBIC2", "GIC","RIC"),]

r2 = c(1e-2,0.2,0.5)
method=rep(c("GT95","GT50","5-CV","GCV","LOOCV","AICc","BIC","mBIC", "mBIC2", "GIC","RIC"), each=3)
method= factor(method, 
               levels = c("GT95","GT50","5-CV","GCV","LOOCV","AICc","BIC","mBIC", "mBIC2", "GIC","RIC")
)

mse = c(t(highp))
slp = c(t(highp_se))

df = data.frame(mse=mse, r2, slp, method)


dlp_highp <- ggline(df, x="method", y="mse", scales ="free_y",
              numeric.x.axis =T, 
              facet.by="r2",
              plot_type="p",
              xlab = "Method",
              ylab= "MSE(method)/MSE(null)") + rotate_x_text() +
  scale_y_continuous(limits = c(0.3, 1.9))+
  geom_hline(yintercept = 1,linetype="dotted") + 
  geom_errorbar(aes(ymin=mse-slp, ymax=mse+slp)) + theme(plot.title = element_text(hjust = 0.5))+ ggtitle("s = 1.5") #+ ggtitle("MSE in high dimensions (s=1.5)")

save(dlp_highp, file = "mse/high/dlp_highp.RData")

#++++++++================================================================================================================================

rm(list=ls())
##load results from where you put 
load("mse/high/high0.RData") ## replace with your own path
load("mse/high/high0_se.RData")
res2 = res2[-1,]
sderro = sderro[-1,]


nm = nrow(res2)
scl = res2[nm,] ##scaler to standardize the result
high0_se = sweep(sderro[-nm,], 2, scl, `/`) ## standard error
high0 =  sweep(res2[-nm,], 2, scl, `/`)   ## mean squared error

rownames(high0) = c("AICc","BIC","mBIC", "mBIC2", "GIC","RIC","GCV","5-CV","LOOCV","GT50","GT95")
rownames(high0_se) = c("AICc","BIC","mBIC", "mBIC2", "GIC","RIC","GCV","5-CV","LOOCV","GT50","GT95")
#c(mseaic,mseaicc,msebic,msegic,msegcv,msecv,mseoocv,mseft05,msegt05,mseft005,msegt005)

high0 = high0[c("GT95","GT50","5-CV","GCV","LOOCV","AICc","BIC","mBIC", "mBIC2", "GIC","RIC"),]
high0_se = high0_se[c("GT95","GT50","5-CV","GCV","LOOCV","AICc","BIC","mBIC", "mBIC2", "GIC","RIC"),]

r2 = c(1e-2,0.2,0.5)
method=rep(c("GT95","GT50","5-CV","GCV","LOOCV","AICc","BIC","mBIC", "mBIC2", "GIC","RIC"), each=3)
method= factor(method, 
               levels = c("GT95","GT50","5-CV","GCV","LOOCV","AICc","BIC","mBIC", "mBIC2", "GIC","RIC")
)

mse = c(t(high0))
slp = c(t(high0_se))

df = data.frame(mse=mse, r2, slp, method)


dlp_high0 <- ggline(df, x="method", y="mse", scales ="free_y",
              numeric.x.axis =T, 
              facet.by="r2",
              plot_type="p",
              xlab = "Method",
              ylab= "MSE(method)/MSE(null)") + rotate_x_text() +
  scale_y_continuous(limits = c(0.3, 1.4))+
  geom_hline(yintercept = 1,linetype="dotted") + 
  geom_errorbar(aes(ymin=mse-slp, ymax=mse+slp)) + theme(plot.title = element_text(hjust = 0.5))+ ggtitle("s = 0") #+ ggtitle("MSE in high dimensions (s=0)")

save(dlp_high0, file = "mse/high/dlp_high0.RData")


#++++++++================================================================================================================================
rm(list=ls())
##load results from where you put 
load("mse/high/highn.RData") ## replace with your own path
load("mse/high/highn_se.RData")
res2 = res2[-1,]
sderro = sderro[-1,]


nm = nrow(res2)
scl = res2[nm,] ##scaler to standardize the result
highn_se = sweep(sderro[-nm,], 2, scl, `/`) ## standard error
highn =  sweep(res2[-nm,], 2, scl, `/`)   ## mean squared error

rownames(highn) = c("AICc","BIC","mBIC", "mBIC2", "GIC","RIC","GCV","5-CV","LOOCV","GT50","GT95")
rownames(highn_se) = c("AICc","BIC","mBIC", "mBIC2", "GIC","RIC","GCV","5-CV","LOOCV","GT50","GT95")
#c(mseaic,mseaicc,msebic,msegic,msegcv,msecv,mseoocv,mseft05,msegt05,mseft005,msegt005)

highn = highn[c("GT95","GT50","5-CV","GCV","LOOCV","AICc","BIC","mBIC", "mBIC2", "GIC","RIC"),]
highn_se = highn_se[c("GT95","GT50","5-CV","GCV","LOOCV","AICc","BIC","mBIC", "mBIC2", "GIC","RIC"),]

r2 = c(1e-2,0.2,0.5)
method=rep(c("GT95","GT50","5-CV","GCV","LOOCV","AICc","BIC","mBIC", "mBIC2", "GIC","RIC"), each=3)
method= factor(method, 
               levels = c("GT95","GT50","5-CV","GCV","LOOCV","AICc","BIC","mBIC", "mBIC2", "GIC","RIC")
)

mse = c(t(highn))
slp = c(t(highn_se))

df = data.frame(mse=mse, r2, slp, method)


dlp_highn <- ggline(df, x="method", y="mse", scales ="free_y",
              numeric.x.axis =T, 
              facet.by="r2",
              plot_type="p",
              xlab = "Method",
              ylab= "MSE(method)/MSE(null)") + rotate_x_text() +
  scale_y_continuous(limits = c(0.95, 1.3))+
  geom_hline(yintercept = 1,linetype="dotted") + 
  geom_errorbar(aes(ymin=mse-slp, ymax=mse+slp)) + theme(plot.title = element_text(hjust = 0.5))+ ggtitle("s = -1.5") #+ ggtitle("MSE in high dimensions (s= -1.5)")

save(dlp_highn, file = "mse/high/dlp_highn.RData")


######
rm(list=ls())
load("mse/high/dlp_highp.RData")
load("mse/high/dlp_high0.RData")
load("mse/high/dlp_highn.RData")

tiff("mse/high/Fig4.tiff",width = 20, height = 30, units = 'cm', res = 800) 
#png("mse/high/Fig4.png",width = 20, height = 30, units = 'cm', res = 800)
ggarrange(dlp_highp, dlp_high0, dlp_highn, ncol = 1, nrow = 3)

dev.off()
