# Supplementary material for: Globaltest confidence regions and their application to ridge regression
Source: Biom J. 2021 May 27;63(7):1351–65. doi: 10.1002/bimj.202000063 (PMC8519024; doi:10.1002/bimj.202000063)
Supplement: Supplementary file 1 — Supporting R functions and source code to reproduce the results are available from the author or on the journal's web page https://doi.org/10.1002/bimj.202000063 [file BIMJ-63-1351-s001.zip › code_and_data/simulation/mse/low/mse_low_plot3.R]

rm(list=ls())
library(ggpubr)
##load results from where you put 
load("mse/low/lowp.RData") ## replace with your own path
load("mse/low/lowp_se.RData")

nm = nrow(res2)
scl = res2[nm,] ##scaler to standardize the result
lowp_se = sweep(sderro[-nm,], 2, scl, `/`) ## standard error
lowp =  sweep(res2[-nm,], 2, scl, `/`)   ## mean squared error

rownames(lowp) = c("AIC","AICc","BIC", "mBIC", "mBIC2", "GIC","RIC", "GCV","5-CV","LOOCV","FT50","GT50","FT95","GT95")
rownames(lowp_se) = c("AIC","AICc","BIC","mBIC", "mBIC2", "GIC","RIC","GCV","5-CV","LOOCV","FT50","GT50","FT95","GT95")
#c(mseaic,mseaicc,msebic,msegic,msegcv,msecv,mseoocv,mseft05,msegt05,mseft005,msegt005)

lowp = lowp[c("GT95","FT95","GT50","FT50","5-CV","GCV","LOOCV","AIC","AICc","BIC","mBIC", "mBIC2", "GIC","RIC"),]
lowp_se = lowp_se[c("GT95","FT95","GT50","FT50","5-CV","GCV","LOOCV","AIC","AICc","BIC","mBIC", "mBIC2", "GIC","RIC"),]

r2 = c(1e-2,0.2,0.5)
method=rep(c("GT95","FT95","GT50","FT50","5-CV","GCV","LOOCV","AIC","AICc","BIC","mBIC", "mBIC2", "GIC","RIC"), each=3)
method= factor(method, 
               levels = c("GT95","FT95","GT50","FT50","5-CV","GCV","LOOCV","AIC","AICc","BIC","mBIC", "mBIC2", "GIC","RIC")
)

mse = c(t(lowp))
slp = c(t(lowp_se))

df = data.frame(mse=mse, r2, slp, method)


dlp_lowp <- ggline(df, x="method", y="mse", scales ="free_y",
              numeric.x.axis =T, 
              facet.by="r2",
              plot_type="p",
              xlab = "Method",
              ylab= "MSE(method)/MSE(null)") + rotate_x_text() +
  scale_y_continuous(limits = c(0.0, 1.4))+
  geom_hline(yintercept = 1,linetype="dotted") + 
  geom_errorbar(aes(ymin=mse-slp, ymax=mse+slp)) + theme(plot.title = element_text(hjust = 0.5))+ ggtitle("s = 1.5") #+ ggtitle("MSE in low dimensions (s=1.5)")

save(dlp_lowp, file = "mse/low/dlp_lowp.RData")

#++++++++================================================================================================================================

rm(list=ls())
##load results from where you put 
load("mse/low/low0.RData") ## replace with your own path
load("mse/low/low0_se.RData")

nm = nrow(res2)
scl = res2[nm,] ##scaler to standardize the result
low0_se = sweep(sderro[-nm,], 2, scl, `/`) ## standard error
low0 =  sweep(res2[-nm,], 2, scl, `/`)   ## mean squared error

rownames(low0) = c("AIC","AICc","BIC","mBIC", "mBIC2", "GIC","RIC","GCV","5-CV","LOOCV","FT50","GT50","FT95","GT95")
rownames(low0_se) = c("AIC","AICc","BIC","mBIC", "mBIC2", "GIC","RIC","GCV","5-CV","LOOCV","FT50","GT50","FT95","GT95")
#c(mseaic,mseaicc,msebic,msegic,msegcv,msecv,mseoocv,mseft05,msegt05,mseft005,msegt005)

low0 = low0[c("GT95","FT95","GT50","FT50","5-CV","GCV","LOOCV","AIC","AICc","BIC","mBIC", "mBIC2", "GIC","RIC"),]
low0_se = low0_se[c("GT95","FT95","GT50","FT50","5-CV","GCV","LOOCV","AIC","AICc","BIC","mBIC", "mBIC2", "GIC","RIC"),]

r2 = c(1e-2,0.2,0.5)
method=rep(c("GT95","FT95","GT50","FT50","5-CV","GCV","LOOCV","AIC","AICc","BIC","mBIC", "mBIC2", "GIC","RIC"), each=3)
method= factor(method, 
               levels = c("GT95","FT95","GT50","FT50","5-CV","GCV","LOOCV","AIC","AICc","BIC","mBIC", "mBIC2", "GIC","RIC")
)

mse = c(t(low0))
slp = c(t(low0_se))

df = data.frame(mse=mse, r2, slp, method)


dlp_low0 <- ggline(df, x="method", y="mse", scales ="free_y",
              numeric.x.axis =T, 
              facet.by="r2",
              plot_type="p",
              xlab = "Method",
              ylab= "MSE(method)/MSE(null)") + rotate_x_text() +
  scale_y_continuous(limits = c(0.0, 1.4))+
  geom_hline(yintercept = 1,linetype="dotted") + 
  geom_errorbar(aes(ymin=mse-slp, ymax=mse+slp)) + theme(plot.title = element_text(hjust = 0.5))+ ggtitle("s = 0") #+ ggtitle("MSE in low dimensions (s=0)")

save(dlp_low0, file = "mse/low/dlp_low0.RData")


#++++++++================================================================================================================================
rm(list=ls())
##load results from where you put 
load("mse/low/lown.RData") ## replace with your own path
load("mse/low/lown_se.RData")

nm = nrow(res2)
scl = res2[nm,] ##scaler to standardize the result
lown_se = sweep(sderro[-nm,], 2, scl, `/`) ## standard error
lown =  sweep(res2[-nm,], 2, scl, `/`)   ## mean squared error

rownames(lown) = c("AIC","AICc","BIC","mBIC", "mBIC2", "GIC","RIC","GCV","5-CV","LOOCV","FT50","GT50","FT95","GT95")
rownames(lown_se) = c("AIC","AICc","BIC","mBIC", "mBIC2", "GIC","RIC","GCV","5-CV","LOOCV","FT50","GT50","FT95","GT95")
#c(mseaic,mseaicc,msebic,msegic,msegcv,msecv,mseoocv,mseft05,msegt05,mseft005,msegt005)

lown = lown[c("GT95","FT95","GT50","FT50","5-CV","GCV","LOOCV","AIC","AICc","BIC","mBIC", "mBIC2", "GIC","RIC"),]
lown_se = lown_se[c("GT95","FT95","GT50","FT50","5-CV","GCV","LOOCV","AIC","AICc","BIC","mBIC", "mBIC2", "GIC","RIC"),]

r2 = c(1e-2,0.2,0.5)
method=rep(c("GT95","FT95","GT50","FT50","5-CV","GCV","LOOCV","AIC","AICc","BIC","mBIC", "mBIC2", "GIC","RIC"), each=3)
method= factor(method, 
               levels = c("GT95","FT95","GT50","FT50","5-CV","GCV","LOOCV","AIC","AICc","BIC","mBIC", "mBIC2", "GIC","RIC")
)

mse = c(t(lown))
slp = c(t(lown_se))

df = data.frame(mse=mse, r2, slp, method)


dlp_lown <- ggline(df, x="method", y="mse", scales ="free_y",
              numeric.x.axis =T, 
              facet.by="r2",
              plot_type="p",
              xlab = "Method",
              ylab= "MSE(method)/MSE(null)") + rotate_x_text() +
  scale_y_continuous(limits = c(0.0, 1.45))+
  geom_hline(yintercept = 1,linetype="dotted") + 
  geom_errorbar(aes(ymin=mse-slp, ymax=mse+slp)) + theme(plot.title = element_text(hjust = 0.5))+ ggtitle("s = -1.5") #+ ggtitle("MSE in low dimensions (s= -1.5)")

save(dlp_lown, file = "mse/low/dlp_lown.RData")


######
rm(list=ls())
load("mse/low/dlp_lowp.RData")
load("mse/low/dlp_low0.RData")
load("mse/low/dlp_lown.RData")

tiff("mse/low/Fig3.tiff",width = 20, height = 30, units = 'cm', res = 800) 
#png("mse/low/Fig3.png",width = 20, height = 30, units = 'cm', res = 800)
ggarrange(dlp_lowp, dlp_low0, dlp_lown, ncol = 1, nrow = 3)

dev.off()
