# Supplementary material for: Globaltest confidence regions and their application to ridge regression
Source: Biom J. 2021 May 27;63(7):1351–65. doi: 10.1002/bimj.202000063 (PMC8519024; doi:10.1002/bimj.202000063)
Supplement: Supplementary file 1 — Supporting R functions and source code to reproduce the results are available from the author or on the journal's web page https://doi.org/10.1002/bimj.202000063 [file BIMJ-63-1351-s001.zip › code_and_data/simulation/propabilityofchoosingnull/prob_l.R]

rm(list=ls())
library(cluster)
library(penalized)
library(MASS)
require(graphics)                                          
library(stringr)
library(globaltest)
library(conics)
#library(car)
library(Biobase)
library(psych)

load("FUNC.RData")

X=.DSET1(300,50)
n=dim(X)[1]
p=dim(X)[2]
djj = (svd(X)$d)^2


mv=1e+4


run=1000
makerror = matrix(0,run, 14,byrow = T)
for(r in 1:run){
  set.seed(123+r)
  y = rnorm(n)
  laic =  findroot(.AIC)
  laicc =  findroot(.AICc)
  lbic =  findroot(.BIC)
  lmbic =  findroot(.mBIC)
  lmbic2 =  findroot(.mBIC2)
  lgic =  findroot(.GIC)
  lric = findroot(.RIC)
  lgcv =  findroot(.GCV)* n
  lcv=optL2(y,penalized = X,lambda1 = 0,minlambda2=1e-2,maxlambda2 = mv, trace = F,fold=5)$lambda
  loocv=optL2(y,penalized = X,lambda1 = 0,minlambda2=1e-2,maxlambda2 = mv,trace = F,approximate = T)$lambda
  
  lgt005 = rootlamgt(0.05)
  lgt05 = rootlamgt(0.5)
  lft005 = rootlamft(0.05)
  lft05 = rootlamft(0.5)
  Lam = c(laic,laicc,lbic,lmbic,lmbic2,lgic, lric, lgcv,lcv,loocv,lgt005,lgt05,lft005,lft05)
  
  makerror[r, ] = Lam < (mv-20)
  
}


colnames(makerror) = c('AIC', 'AICc', 'BIC', 'mBIC','mBIC2','GIC','RIC','GCV','5-CV','LOOCV','GT95','GT50','FT95','FT50')
probl = colSums(makerror)/run
probl
#save(probl,file = "propabilityofchoosingnull/probl.Rdata") 

load("propabilityofchoosingnull/probl.RData")
propl = 1-fwerl
propl
