# Supplementary material for: Globaltest confidence regions and their application to ridge regression
Source: Biom J. 2021 May 27;63(7):1351–65. doi: 10.1002/bimj.202000063 (PMC8519024; doi:10.1002/bimj.202000063)
Supplement: Supplementary file 1 — Supporting R functions and source code to reproduce the results are available from the author or on the journal's web page https://doi.org/10.1002/bimj.202000063 [file BIMJ-63-1351-s001.zip › code_and_data/simulation/proportion/proportion.R]

rm(list=ls())
library(cluster)
library(penalized)
library(MASS)
require(graphics)                                          
library(stringr)
library(globaltest)
library(conics)
#library(car)
library(Biobase)
library(psych)

load("FUNC.RData")


X=.DSET1(300,50)
n=dim(X)[1]
p=dim(X)[2]

S=c(1.5,1,0.5,0,-0.5,-1,-1.5)## use to generate true beta
R2=c(0.01,0.05,0.1,0.15)# use to generate sigma2 
res3=matrix(0,length(S),length(R2))

djj = (svd(X)$d)^2
D=diag(djj)
V=svd(X,nv=p)$v
for(s in 1:length(S)){
  tb=V%*%diag(djj^(S[s]/2-1))%*%djj
  for (r2 in 1:length(R2)){
    sig2=(1-R2[r2])*(crossprod(X%*%tb))/(n*R2[r2])
    run=1000
    gtf=rep(0,run)
    une=rep(0,run)
    for (r in 1:run){
      set.seed(123+r)
      y=X%*%tb + rnorm(n,0,sqrt(sig2))
      lamgt = rootlamgt(0.05)
      lamf = rootlamft( 0.05)
      gtf[r]=c(lamgt < lamf)
      une[r]=c(lamgt != lamf)
      
    }
    
    res3[s,r2] = sum(gtf)/sum(une)
    
  }
}
res3
rownames(res3) = as.character(S)
colnames(res3) = as.character(R2)
proportion = res3

## load results
load("proportion/proportion.RData")
